# Supplementary material for: PepSim: T-cell cross-reactivity prediction via comparison of peptide sequence and peptide-HLA structure
Source: Front Immunol. 2023 Apr 28;14:1108303. doi: 10.3389/fimmu.2023.1108303 (PMC10175663; doi:10.3389/fimmu.2023.1108303)
Supplement: Supplementary file 1 [file DataSheet_1.xlsx]

## Sheet: Dataset 1
Sequence		HLA-Allele
EVDPIGHLY	Cross-reactive	HLA-A*01
EVDPMDIMY	Cross-reactive	HLA-A*01
ETDPVDVYY	Cross-reactive	HLA-A*01
SSDPIDFFY	Cross-reactive	HLA-A*01
ELDPVNMFY	Cross-reactive	HLA-A*01
ALDPIDTFY	Cross-reactive	HLA-A*01
EMDPVFRDY	Cross-reactive	HLA-A*01
EIDWLAGFY	Cross-reactive	HLA-A*01
EIDWVSLYY	Cross-reactive	HLA-A*01
ELDPIGMLY	Cross-reactive	HLA-A*01
ATDPIDLYY	Cross-reactive	HLA-A*01
ASDPMNHYY	Cross-reactive	HLA-A*01
EVDPIDIMY	Cross-reactive	HLA-A*01
EVDPLDIMY	Cross-reactive	HLA-A*01
EVDPMDIIY	Cross-reactive	HLA-A*01
EIDPMDIMY	Cross-reactive	HLA-A*01
EVDPMDIVY	Cross-reactive	HLA-A*01
EVDLMDIMY	Cross-reactive	HLA-A*01
EVDPVDVYY	Cross-reactive	HLA-A*01
EVDPMDILY	Cross-reactive	HLA-A*01
AVDPMDIMY	Cross-reactive	HLA-A*01
KVDPMDIMY	Cross-reactive	HLA-A*01
EVDPMVIMY	Cross-reactive	HLA-A*01
VVDPMDIMY	Cross-reactive	HLA-A*01
ELDPMDIMY	Cross-reactive	HLA-A*01
EVDPMDVMY	Cross-reactive	HLA-A*01
EVDPMDITY	Cross-reactive	HLA-A*01
EVDPVNMFY	Cross-reactive	HLA-A*01
EVDPTDIMY	Cross-reactive	HLA-A*01
EVDHMDIMY	Cross-reactive	HLA-A*01
EADPMDIMY	Cross-reactive	HLA-A*01
EVDSMDIMY	Cross-reactive	HLA-A*01
EVDPMGIMY	Cross-reactive	HLA-A*01
EVDPMYIMY	Cross-reactive	HLA-A*01
EVDPMDFMY	Cross-reactive	HLA-A*01
DVDPMDIMY	Cross-reactive	HLA-A*01
EVDPVDIMY	Cross-reactive	HLA-A*01
EVDPMDIKY	Cross-reactive	HLA-A*01
ETDPVDGYY	Cross-reactive	HLA-A*01
EVDPKDIMY	Cross-reactive	HLA-A*01
ECDPMGEPY	Cross-reactive	HLA-A*01
EVDPMNIMY	Cross-reactive	HLA-A*01
EVEPMDIMY	Cross-reactive	HLA-A*01
EVDPMDNMY	Cross-reactive	HLA-A*01
EFDPMDIMY	Cross-reactive	HLA-A*01
EVDPMEIMY	Cross-reactive	HLA-A*01
EVDPIGMLY	Cross-reactive	HLA-A*01
GVDPMDIMY	Cross-reactive	HLA-A*01
EVDPMDTMY	Cross-reactive	HLA-A*01
EDDPMDIMY	Cross-reactive	HLA-A*01
EMDPVDVYY	Cross-reactive	HLA-A*01
ETDPMDIMY	Cross-reactive	HLA-A*01
EVDTMDIMY	Cross-reactive	HLA-A*01
ASDPIDTEY	Cross-reactive	HLA-A*01
EVDPIDFFY	Cross-reactive	HLA-A*01
EADPVDVYY	Cross-reactive	HLA-A*01
EVDPMDLMY	Cross-reactive	HLA-A*01
VTDPVDVYY	Cross-reactive	HLA-A*01
KTDPVDVYY	Cross-reactive	HLA-A*01
ETDPVDIYY	Cross-reactive	HLA-A*01
ASDPMDIMY	Cross-reactive	HLA-A*01
IHDELQQSF	random decoy	HLA-A*01
HAIEESVVL	random decoy	HLA-A*01
ETEPVFWYY	random decoy	HLA-A*01
LFDAISIAV	random decoy	HLA-A*01
YTLKVHYKY	random decoy	HLA-A*01
ITEIINPNY	random decoy	HLA-A*01
FTDVAGPEL	random decoy	HLA-A*01
VFDGSGTDM	random decoy	HLA-A*01
SYDHVIYSL	random decoy	HLA-A*01
VADNAQQQY	random decoy	HLA-A*01
QTDINLPYL	random decoy	HLA-A*01
LSDPAAGAY	random decoy	HLA-A*01
VFWHFPGIF	random decoy	HLA-A*01
ESERKTEEY	random decoy	HLA-A*01
IADPTLAEM	random decoy	HLA-A*01
LSDPMWPQY	random decoy	HLA-A*01
TVEEHIWFY	random decoy	HLA-A*01
FIDRKDSYY	random decoy	HLA-A*01
FTASLAMKY	random decoy	HLA-A*01
LPVDLAEEL	random decoy	HLA-A*01
NLDKNLIKY	random decoy	HLA-A*01
FPEADAEKL	random decoy	HLA-A*01
AADVLVARY	random decoy	HLA-A*01
TVDIHKEKV	random decoy	HLA-A*01
LTDTTILQV	random decoy	HLA-A*01
YWENKIVRI	random decoy	HLA-A*01
SDKYFDEHY	random decoy	HLA-A*01
DSEGYLLFY	random decoy	HLA-A*01
TWDKIAVSL	random decoy	HLA-A*01
ITDKGIIAL	random decoy	HLA-A*01
SSSPTHSLY	random decoy	HLA-A*01
IWDDPDAGF	random decoy	HLA-A*01
FSDEEIMAY	random decoy	HLA-A*01
EFDEVSRIV	random decoy	HLA-A*01
LVDYITTHY	random decoy	HLA-A*01
YIDTRTVFL	random decoy	HLA-A*01
RFDPVRVDI	random decoy	HLA-A*01
GFDHHVVRV	random decoy	HLA-A*01
HSEKSSVFY	random decoy	HLA-A*01
FYDPDVGNF	random decoy	HLA-A*01
YSDSAVLKL	random decoy	HLA-A*01
IVDLFQGQY	random decoy	HLA-A*01
FLDFVKQIY	random decoy	HLA-A*01
GTDPTPQHY	random decoy	HLA-A*01
MFDHIPVGV	random decoy	HLA-A*01
NAFKEITTM	random decoy	HLA-A*01
VFDTPEEAF	random decoy	HLA-A*01
GSQANRLFY	random decoy	HLA-A*01
FYDQRQVLL	random decoy	HLA-A*01
YSIRNQLRY	random decoy	HLA-A*01
VTDVGQILL	random decoy	HLA-A*01
SSEQLFLRY	random decoy	HLA-A*01
HSDAYVIRI	random decoy	HLA-A*01
LFDLSVLKL	random decoy	HLA-A*01
VLSDYDASY	random decoy	HLA-A*01
NPVDIVSTL	random decoy	HLA-A*01
FIDENKELF	random decoy	HLA-A*01
KSDPIMLLK	random decoy	HLA-A*01
ALDDYEHHY	random decoy	HLA-A*01
DTLAHVLYY	random decoy	HLA-A*01
DSDLRNDSY	“selected” decoy	HLA-A*01
ETELDGLRY	“selected” decoy	HLA-A*01
KTDLHNEGY	“selected” decoy	HLA-A*01
KTDPENTDY	“selected” decoy	HLA-A*01
DWDLMERFM	“selected” decoy	HLA-A*01
EFDLLDVRF	“selected” decoy	HLA-A*01
EWDPLDVRF	“selected” decoy	HLA-A*01
KFDPMGKYF	“selected” decoy	HLA-A*01
KTDIIDHSF	“selected” decoy	HLA-A*01
DGDVGNYYY	“selected” decoy	HLA-A*01
KMDDLNLHY	“selected” decoy	HLA-A*01
DTEFPNFKY	“selected” decoy	HLA-A*01
EIDKNDHLY	“selected” decoy	HLA-A*01
ESDREELNY	“selected” decoy	HLA-A*01
ETDLRNHFY	“selected” decoy	HLA-A*01
ELDPTNMTY	“selected” decoy	HLA-A*01
ESEDPDYYQ	“selected” decoy	HLA-A*01
ETDEKDFYL	“selected” decoy	HLA-A*01
DSDPTGTAY	“selected” decoy	HLA-A*01
ELDPDNETY	“selected” decoy	HLA-A*01
KLDEQGLNY	“selected” decoy	HLA-A*01
KFDPVGEIL	“selected” decoy	HLA-A*01
ESDEVELSY	“selected” decoy	HLA-A*01
ESEYGNITY	“selected” decoy	HLA-A*01
KSDEMELLY	“selected” decoy	HLA-A*01
KSDTQNLLY	“selected” decoy	HLA-A*01
KVDSNDSLY	“selected” decoy	HLA-A*01
KLDLLEQEY	“selected” decoy	HLA-A*01
KTDLLEEKV	“selected” decoy	HLA-A*01
DFDLIEENL	“selected” decoy	HLA-A*01
DFDLLNNSL	“selected” decoy	HLA-A*01
DSDDENVEY	“selected” decoy	HLA-A*01
DSDFDGGVY	“selected” decoy	HLA-A*01
DSESSGVLY	“selected” decoy	HLA-A*01
EFDNAGGMM	“selected” decoy	HLA-A*01
ELDEHELDY	“selected” decoy	HLA-A*01
ESDAPGPVY	“selected” decoy	HLA-A*01
ETEDVNLAY	“selected” decoy	HLA-A*01
KWDTANNPL	“selected” decoy	HLA-A*01
KYDYVGRLL	“selected” decoy	HLA-A*01
DFDVHGNLL	“selected” decoy	HLA-A*01
DTDMYNTPY	“selected” decoy	HLA-A*01
DTEVAEYHY	“selected” decoy	HLA-A*01
DVDATNPNY	“selected” decoy	HLA-A*01
DVDQPGANY	“selected” decoy	HLA-A*01
DYDLLGEKI	“selected” decoy	HLA-A*01
EIDNYEEDY	“selected” decoy	HLA-A*01
ELDRINAQY	“selected” decoy	HLA-A*01
ETEDPEPNY	“selected” decoy	HLA-A*01
ETEFHGLRF	“selected” decoy	HLA-A*01
EVEYWDQRY	“selected” decoy	HLA-A*01
KWDPTGHIL	“selected” decoy	HLA-A*01
ELDPNNAVY	“selected” decoy	HLA-A*01
KIESLENLY	“selected” decoy	HLA-A*01
AADLVEALY	“selected” decoy	HLA-A*01
ADEPVGKGY	“selected” decoy	HLA-A*01
AFDFQDVTL	“selected” decoy	HLA-A*01
AFDGAGSSL	“selected” decoy	HLA-A*01
AFDIAEKEL	“selected” decoy	HLA-A*01

## Sheet: Dataset 2
Name	Sequence	Immune Response	HLA Allele
G1-01	CVNGVCWTV	High Responder*	HLA-A*02:01
G1-02	CTNGVCWTV	High Responder*	HLA-A*02:01
G1-03	CVSGACWTV	Low Responder*	HLA-A*02:01
G1-04	CISGVCWTV	Low Responder*	HLA-A*02:01
G1-05	CINGACWTV	Intermediate*	HLA-A*02:01
G1-06	CVNGACMTV	Intermediate*	HLA-A*02:01
G1-07	CINGVCWSV	High Responder*	HLA-A*02:01
G1-08	CINGVCWSI	Intermediate*	HLA-A*02:01
G2-09	CISGVLWTV	Low Responder*	HLA-A*02:01
G2-10	TISGVLWTV	Low Responder*	HLA-A*02:01
G2-11	SISGVLWTV	Low Responder*	HLA-A*02:01
G2-12	SIAGVLWTV	Low Responder*	HLA-A*02:01
G2-13	TISGILWTV	Low Responder*	HLA-A*02:01
G3-14	TVGGVTWTV	Low Responder*	HLA-A*02:01
G3-15	SVGGVMWTV	Low Responder*	HLA-A*02:01
G3-16	TIGGVMWTV	Low Responder*	HLA-A*02:01
G3-17	AIGGVMWTV	Low Responder*	HLA-A*02:01
G3-18	TVGDVMWTV	No response*	HLA-A*02:01
G3-19	TVGGVMWTV	Low Responder*	HLA-A*02:01
G3-20	TVGGVIWTV	Low Responder*	HLA-A*02:01
G4-21	AVNGVMWTV	High Responder*	HLA-A*02:01
G5-22	CINGVMWTL	High Responder*	HLA-A*02:01
G6-23	SINGVMWTV	High Responder*	HLA-A*02:01
G6-24	AINGVMWTV	High Responder*	HLA-A*02:01
G6-25	TVNGVMWTV	High Responder*	HLA-A*02:01
G6-26	AVNGVLWTV	High Responder*	HLA-A*02:01
G6-27	TINGVLWTV	High Responder*	HLA-A*02:01
G6-28	TVNGVLWTV	High Responder*	HLA-A*02:01

## Sheet: Dataset 3
Name	Sequence	Immune Response	HLA Allele
A0201_0001	AFHHVAREL		HLA-A*02:01
A0201_0002	AIMDKNIIL		HLA-A*02:01
A0201_0003	SLVIVTTFV		HLA-A*02:01
A0201_0004	CLGGLLTMV		HLA-A*02:01
A0201_0005	DLMGYIPLV		HLA-A*02:01
A0201_0006	EVKEKHEFL		HLA-A*02:01
A0201_0007	FILGIIITV		HLA-A*02:01
A0201_0008	FLIVSLCPT		HLA-A*02:01
A0201_0009	FLLSLGIHL		HLA-A*02:01
A0201_0010	FLLTRILTI		HLA-A*02:01
A0201_0011	FLVDAIVRV		HLA-A*02:01
A0201_0012	GAGIGVAVL		HLA-A*02:01
A0201_0013	GIGIGVLAA		HLA-A*02:01
A0201_0014	GILGFVFTL		HLA-A*02:01
A0201_0015	GLADTVVAC		HLA-A*02:01
A0201_0016	GLCTLVAML		HLA-A*02:01
A0201_0017	GLFDFVNFV		HLA-A*02:01
A0201_0018	GLHCYEQLV		HLA-A*02:01
A0201_0019	GLQDCTMLV		HLA-A*02:01
A0201_0020	HVDGKILFV		HLA-A*02:01
A0201_0021	ILDDNLYKV		HLA-A*02:01
A0201_0022	LIVIGILIL		HLA-A*02:01
A0201_0023	LMYDIINSV		HLA-A*02:01
A0201_0024	RLVTLKDIV		HLA-A*02:01
A0201_0025	RLYDYFTRV		HLA-A*02:01
A0201_0026	RVYEALYYV		HLA-A*02:01
A0201_0027	SLSAYIIRV		HLA-A*02:01
A0201_0028	VLYDEFVTI		HLA-A*02:01
A0201_0029	WLSLLVPFV		HLA-A*02:01
A0201_0030	YLPEVISTI		HLA-A*02:01
A0201_0069	GLSRYVARL		HLA-A*02:01
A0201_0070	ILKEPVHGV		HLA-A*02:01
A0201_0071	LLMGTLGIV		HLA-A*02:01
A0201_0072	LLWAARPRL		HLA-A*02:01
A0201_0073	LLWTLVVLL		HLA-A*02:01
A0201_0074	LMIIPLINV		HLA-A*02:01
A0201_0075	MLNIPSINV		HLA-A*02:01
A0201_0076	NLVPMVATV		HLA-A*02:01
A0201_0077	SVRDRLARL		HLA-A*02:01
A0201_0078	IAGIGILAI		HLA-A*02:01
A0201_0079	VLQWASLAV		HLA-A*02:01
A0201_0080	YLLEMLWRL		HLA-A*02:01
A0201_0081	YLQQNWWTL		HLA-A*02:01
A0201_0083	TLFIGSHVV		HLA-A*02:01
A0201_0095	SLYNTVATL		HLA-A*02:01
G1-01	CVNGVCWTV	High Responder*	HLA-A*02:01
G1-02	CTNGVCWTV	High Responder*	HLA-A*02:01
G1-03	CVSGACWTV	Low Responder*	HLA-A*02:01
G1-04	CISGVCWTV	Low Responder*	HLA-A*02:01
G1-05	CINGACWTV	Intermediate*	HLA-A*02:01
G1-06	CVNGACMTV	Intermediate*	HLA-A*02:01
G1-07	CINGVCWSV	High Responder*	HLA-A*02:01
G1-08	CINGVCWSI	Intermediate*	HLA-A*02:01
G2-09	CISGVLWTV	Low Responder*	HLA-A*02:01
G2-10	TISGVLWTV	Low Responder*	HLA-A*02:01
G2-11	SISGVLWTV	Low Responder*	HLA-A*02:01
G2-12	SIAGVLWTV	Low Responder*	HLA-A*02:01
G2-13	TISGILWTV	Low Responder*	HLA-A*02:01
G3-14	TVGGVTWTV	Low Responder*	HLA-A*02:01
G3-15	SVGGVMWTV	Low Responder*	HLA-A*02:01
G3-16	TIGGVMWTV	Low Responder*	HLA-A*02:01
G3-17	AIGGVMWTV	Low Responder*	HLA-A*02:01
G3-18	TVGDVMWTV	No response*	HLA-A*02:01
G3-19	TVGGVMWTV	Low Responder*	HLA-A*02:01
G3-20	TVGGVIWTV	Low Responder*	HLA-A*02:01
G4-21	AVNGVMWTV	High Responder*	HLA-A*02:01
G5-22	CINGVMWTL	High Responder*	HLA-A*02:01
G6-23	SINGVMWTV	High Responder*	HLA-A*02:01
G6-24	AINGVMWTV	High Responder*	HLA-A*02:01
G6-25	TVNGVMWTV	High Responder*	HLA-A*02:01
G6-26	AVNGVLWTV	High Responder*	HLA-A*02:01
G6-27	TINGVLWTV	High Responder*	HLA-A*02:01
G6-28	TVNGVLWTV	High Responder*	HLA-A*02:01

## Sheet: Dataset 4
Name	Sequence	Immune response	HLA Allele
D1V-NS4a	GLLFMILTV	Non-cross-reactive**	HLA-A*02:01
D2V-NS4a	AILTVVAAT	Non-cross-reactive**	HLA-A*02:01
D3V-NS4a	GILTLAAIV	Non-cross-reactive**	HLA-A*02:01
D4V-NS4a	TILTIIGLI	Non-cross-reactive**	HLA-A*02:01
D1V-NS4b	LLMRTTWAL	Cross-reactive**	HLA-A*02:01
D2V-NS4b	LMMRTTWAL	Cross-reactive**	HLA-A*02:01
D3V-NS4b	LLMRTSWAL	Cross-reactive**	HLA-A*02:01
D4V-NS4b	LLMRTTWAF	Cross-reactive**	HLA-A*02:01

## Sheet: Dataset 5
Name	Sequence	immune response
HEV-1527	LLWNTVWNM	Cross-reactive
MYH9-478	QLFNHTMFI	Cross-reactive
MYH9-741	VLMIKALEL	no response
VIME-78	LLQDSVDFSL	no response
VIME-225	SLQEEIAFL	no response
ACTB-266	FLGMESCGI	no response
CYP2D6-2	GLEALVPLAV	no response
CYP2D6-204	RLLDLAQEGL	no response
CYP2D6-245	KAFLTQLDEL	no response
CYP2D6-306	GMVTTSTTL	no response
CYP2D6-393	TTLITNLSSV	no response
